# Supplementary material for: Utilization, Satisfaction, and Clinical Outcomes of People of Color and White Adults Using an Employer-Sponsored Digital Mental Health Platform
Source: Int J Environ Res Public Health. 2024 Dec 12;21(12):1660. doi: 10.3390/ijerph21121660 (PMC11675968; doi:10.3390/ijerph21121660)
Supplement: Supplementary file 1 [file ijerph-21-01660-s001.zip]

Archive with 1 entries (1 files):
- ijerph-3076634-supplementary.pdf
